# Supplementary material for: Motif-Role-Fingerprints: The Building-Blocks of Motifs, Clustering-Coefficients and Transitivities in Directed Networks
Source: PLoS One. 2014 Dec 8;9(12):e114503. doi: 10.1371/journal.pone.0114503 (PMC4259349; doi:10.1371/journal.pone.0114503)
Supplement: S1 Matlab File — Matlab code implementing the results of this paper. (M) [file pone.0114503.s001.m]

clear all

%as an example network, create a random network with 1000 nodes and mean degree 100
N=1000;
A = 0.5*(sign(rand(N,N)-0.8)+1);

%create auxiliary matrices
I_N = eye(N,N);
O_N = ones(N,1);
A_R = A.*A';

%%%%%%%%%%%%%%%%%%%%%%%%%%%%%%%%%%%%%%%%%%%%%%%%%%%%%%%%%
%%%%%%%%%%%%%%%%%%%%%%%%%%%%%%%%%%%%%%%%%%%%%%%%%%%%%%%%%
%Local network metrics
%%%%%%%%%%%%%%%%%%%%%%%%%%%%%%%%%%%%%%%%%%%%%%%%%%%%%%%%%
%%%%%%%%%%%%%%%%%%%%%%%%%%%%%%%%%%%%%%%%%%%%%%%%%%%%%%%%%

%%%%%%%%%%%%%%%%%%%%%%%%%%%%%%%%%%%%%%%%%%%%%%%%%%%%%%%%%
%get functional motif-roles, as in Figure 2
%%%%%%%%%%%%%%%%%%%%%%%%%%%%%%%%%%%%%%%%%%%%%%%%%%%%%%%%%
Motif_Role_Fingerprints_Functional = zeros(30,N);

%motif 1
Motif_Role_Fingerprints_Functional(1,:) = A'*(A-I_N)*O_N;
Motif_Role_Fingerprints_Functional(13,:) = 0.5*A*O_N.*((A-I_N)*O_N);

%motif 2
Motif_Role_Fingerprints_Functional(2,:) = ((A')^2-A_R)*O_N;
Motif_Role_Fingerprints_Functional(4,:) = (A^2-A_R)*O_N;
Motif_Role_Fingerprints_Functional(16,:) = (A'*O_N).*(A*O_N)-A_R*O_N;

%motif 3
Motif_Role_Fingerprints_Functional(3,:) = (A'*A_R-A_R.*A)*O_N;
Motif_Role_Fingerprints_Functional(7,:) = (A_R*A-A_R.*A)*O_N;
Motif_Role_Fingerprints_Functional(24,:) = (A_R*O_N).*((A-I_N)*O_N);

%motif 4
Motif_Role_Fingerprints_Functional(5,:) = A*(A'-I_N)*O_N;
Motif_Role_Fingerprints_Functional(10,:) = 0.5*(A'*O_N).*((A'-I_N)*O_N);

%motif 5
Motif_Role_Fingerprints_Functional(11,:) = ((A'*A) .* A')*O_N;
Motif_Role_Fingerprints_Functional(14,:) = (A^2 .* A)*O_N;
Motif_Role_Fingerprints_Functional(17,:) = ((A*A') .* A')*O_N;

%motif 6
Motif_Role_Fingerprints_Functional(12,:) = 0.5*((A'*A_R) .* A')*O_N;
Motif_Role_Fingerprints_Functional(25,:) = ((A_R*A) .* A)*O_N;

%motif 7
Motif_Role_Fingerprints_Functional(6,:) = (A*A_R-A.*A_R)*O_N;
Motif_Role_Fingerprints_Functional(8,:) = (A_R*A'-A.*A_R)*O_N;
Motif_Role_Fingerprints_Functional(20,:) = (A_R*O_N).*((A'-I_N)*O_N);

%motif 8
Motif_Role_Fingerprints_Functional(9,:) = A_R*(A_R-I_N)*O_N;
Motif_Role_Fingerprints_Functional(28,:) = 0.5*(A_R*O_N).*((A_R-I_N)*O_N);

%motif 9
Motif_Role_Fingerprints_Functional(18,:) = (A^2.*A')*O_N;

%motif 10
Motif_Role_Fingerprints_Functional(19,:) = ((A*A_R) .* A')*O_N;
Motif_Role_Fingerprints_Functional(21,:) = ((A_R*A) .* A')*O_N;
Motif_Role_Fingerprints_Functional(26,:) = ((A^2) .* A_R)*O_N;

%motif 11
Motif_Role_Fingerprints_Functional(15,:) = 0.5*((A*A_R) .* A)*O_N;
Motif_Role_Fingerprints_Functional(22,:) = ((A'*A) .* A_R)*O_N;

%motif 12
Motif_Role_Fingerprints_Functional(23,:) = ((A_R^2) .* A')*O_N;
Motif_Role_Fingerprints_Functional(27,:) = ((A*A_R) .* A_R)*O_N;
Motif_Role_Fingerprints_Functional(29,:) = ((A_R*A) .* A_R)*O_N;

%motif 13
Motif_Role_Fingerprints_Functional(30,:) = 0.5*((A_R^2) .* A_R)*O_N;

%%%%%%%%%%%%%%%%%%%%%%%%%%%%%%%%%%%%%%%%%%%%%%%%%%%%%%%%%%%%%%%%%%%%%%%%%%%%%%%%%%%
%get structural motif-role fingperprints from functional motif-role fingerprint
%%%%%%%%%%%%%%%%%%%%%%%%%%%%%%%%%%%%%%%%%%%%%%%%%%%%%%%%%%%%%%%%%%%%%%%%%%%%%%%%%%%
M_S_F = [1,0,1,0,0,0,1,0,1,0,1,2,0,0,0,0,1,0,1,0,1,1,2,0,1,0,1,0,1,2;
    0,1,1,0,0,0,0,1,1,0,1,2,0,0,0,0,0,1,1,0,1,1,2,0,0,1,1,0,1,2;
    0,0,1,0,0,0,0,0,1,0,0,2,0,0,0,0,0,0,1,0,0,0,2,0,0,0,1,0,0,2;
    0,0,0,1,0,1,1,0,1,0,0,0,0,1,2,0,0,1,1,0,1,0,1,0,1,1,2,0,1,2;
    0,0,0,0,1,1,0,1,1,0,0,0,0,1,2,0,1,0,1,0,0,1,1,0,1,1,2,0,1,2;
    0,0,0,0,0,1,0,0,1,0,0,0,0,0,2,0,0,0,1,0,0,0,1,0,0,0,2,0,0,2;
    0,0,0,0,0,0,1,0,1,0,0,0,0,0,0,0,0,0,0,0,1,0,1,0,1,0,1,0,1,2;
    0,0,0,0,0,0,0,1,1,0,0,0,0,0,0,0,0,0,0,0,0,1,1,0,0,1,1,0,1,2;
    0,0,0,0,0,0,0,0,1,0,0,0,0,0,0,0,0,0,0,0,0,0,1,0,0,0,1,0,0,2;
    0,0,0,0,0,0,0,0,0,1,1,1,0,0,0,0,0,0,0,1,1,1,1,0,0,0,0,1,1,1;
    0,0,0,0,0,0,0,0,0,0,1,2,0,0,0,0,0,0,0,0,1,1,2,0,0,0,0,0,1,2;
    0,0,0,0,0,0,0,0,0,0,0,1,0,0,0,0,0,0,0,0,0,0,1,0,0,0,0,0,0,1;
    0,0,0,0,0,0,0,0,0,0,0,0,1,1,1,0,0,0,0,0,0,0,0,1,1,1,1,1,1,1;
    0,0,0,0,0,0,0,0,0,0,0,0,0,1,2,0,0,0,0,0,0,0,0,0,1,1,2,0,1,2;
    0,0,0,0,0,0,0,0,0,0,0,0,0,0,1,0,0,0,0,0,0,0,0,0,0,0,1,0,0,1;
    0,0,0,0,0,0,0,0,0,0,0,0,0,0,0,1,1,1,1,1,1,1,1,1,1,1,1,2,2,2;
    0,0,0,0,0,0,0,0,0,0,0,0,0,0,0,0,1,0,1,0,0,1,1,0,1,0,1,0,1,2;
    0,0,0,0,0,0,0,0,0,0,0,0,0,0,0,0,0,1,1,0,1,0,1,0,0,1,1,0,1,2;
    0,0,0,0,0,0,0,0,0,0,0,0,0,0,0,0,0,0,1,0,0,0,1,0,0,0,1,0,0,2;
    0,0,0,0,0,0,0,0,0,0,0,0,0,0,0,0,0,0,0,1,1,1,1,0,0,0,0,2,2,2;
    0,0,0,0,0,0,0,0,0,0,0,0,0,0,0,0,0,0,0,0,1,0,1,0,0,0,0,0,1,2;
    0,0,0,0,0,0,0,0,0,0,0,0,0,0,0,0,0,0,0,0,0,1,1,0,0,0,0,0,1,2;
    0,0,0,0,0,0,0,0,0,0,0,0,0,0,0,0,0,0,0,0,0,0,1,0,0,0,0,0,0,2;
    0,0,0,0,0,0,0,0,0,0,0,0,0,0,0,0,0,0,0,0,0,0,0,1,1,1,1,2,2,2;
    0,0,0,0,0,0,0,0,0,0,0,0,0,0,0,0,0,0,0,0,0,0,0,0,1,0,1,0,1,2;
    0,0,0,0,0,0,0,0,0,0,0,0,0,0,0,0,0,0,0,0,0,0,0,0,0,1,1,0,1,2;
    0,0,0,0,0,0,0,0,0,0,0,0,0,0,0,0,0,0,0,0,0,0,0,0,0,0,1,0,0,2;
    0,0,0,0,0,0,0,0,0,0,0,0,0,0,0,0,0,0,0,0,0,0,0,0,0,0,0,1,1,1;
    0,0,0,0,0,0,0,0,0,0,0,0,0,0,0,0,0,0,0,0,0,0,0,0,0,0,0,0,1,2;
    0,0,0,0,0,0,0,0,0,0,0,0,0,0,0,0,0,0,0,0,0,0,0,0,0,0,0,0,0,1];
Motif_Role_Fingerprints_Structural = inv(M_S_F)*Motif_Role_Fingerprints_Functional; %Eqn (1)

%%%%%%%%%%%%%%%%%%%%%%%%%%%%%%%%%%%%%%%%%%%%%%%%%%%%%%%%%%%%%%%%%%%%%%%%%%%%%%%%%%%
%get functional and structural motif fingerprints from motif-role fingerprints
%%%%%%%%%%%%%%%%%%%%%%%%%%%%%%%%%%%%%%%%%%%%%%%%%%%%%%%%%%%%%%%%%%%%%%%%%%%%%%%%%%%
Motif_Fingerprints_Functional1 = zeros(13,N);
Motif_Fingerprints_Structural1 = zeros(13,N);
Q = [0,2,5,8,10,13,15,18,20,21,24,26,29,30];
NewIndices = [13,1,16,4,2,24,3,7,10,5,14,17,11,25,12,20,6,8,28,9,18,26,19,21,15,22,29,27,23,30];
for i = 1:13
    Motif_Fingerprints_Functional(i,:) = sum(Motif_Role_Fingerprints_Functional(NewIndices(Q(i)+1:Q(i+1)),:),1); %Eqn (4)
    Motif_Fingerprints_Structural(i,:) = sum(Motif_Role_Fingerprints_Structural(NewIndices(Q(i)+1:Q(i+1)),:),1); %Eqn (5)
end

%%%%%%%%%%%%%%%%%%%%%%%%%%%%%%%%%%%%%%%%%%%%%%%%%%%%%%%%%
%now get per-node directed clustering coefficients
%%%%%%%%%%%%%%%%%%%%%%%%%%%%%%%%%%%%%%%%%%%%%%%%%%%%%%%%%
SinkFeedForward = Motif_Role_Fingerprints_Functional(11,:);
SourceFeedForward = Motif_Role_Fingerprints_Functional(14,:);
RelayFeedForward = Motif_Role_Fingerprints_Functional(17,:);
ThreeCycles = Motif_Role_Fingerprints_Functional(18,:);

T1 = Motif_Role_Fingerprints_Functional(10,:);
T2 = Motif_Role_Fingerprints_Functional(13,:); 
T3 = Motif_Role_Fingerprints_Functional(16,:);

V =  SinkFeedForward + SourceFeedForward + RelayFeedForward + ThreeCycles; %Eqn (9)
T = 2*(T1+T2+T3); %Eqn (10)

CCs_total = V./T; %Eqn (11)
CCs_2_sink = 0.5*SinkFeedForward./T1; %Eqn (16)
CCs_2_source = 0.5*SourceFeedForward./T2; %Eqn (17)
CCs_relay = RelayFeedForward./T3; %Eqn (18)
CCs_cycle = ThreeCycles./T3; %Eqn (19)
CCs_3FF = (V-ThreeCycles)./(T-T3); %Eqn (20)

%adjust for any Ts that are nonzero
ZeroT1 = find(T1==0);
ZeroT2 = find(T2==0);
ZeroT3 = find(T3==0);
ZeroT3FF = find(T-T3==0);
ZeroT = find(T==0);

CCs_total(ZeroT) = 0;
CCs_2_sink(ZeroT1) = 0;
CCs_2_source(ZeroT2) = 0;
CCs_relay(ZeroT3) = 0;
CCs_cycle(ZeroT3) = 0;
CCs_3FF(ZeroT3FF) = 0;

%%%%%%%%%%%%%%%%%%%%%%%%%%%%%%%%%%%%%%%%%%%%%%%%%%%%%%%%%
%%%%%%%%%%%%%%%%%%%%%%%%%%%%%%%%%%%%%%%%%%%%%%%%%%%%%%%%%
%Global network metrics
%%%%%%%%%%%%%%%%%%%%%%%%%%%%%%%%%%%%%%%%%%%%%%%%%%%%%%%%%
%%%%%%%%%%%%%%%%%%%%%%%%%%%%%%%%%%%%%%%%%%%%%%%%%%%%%%%%%

%%%%%%%%%%%%%%%%%%%%%%%%%%%%%%%%%%%%%%%%%%%%%%%%%%%%%%%%%
%get total functional motif-role and structural motif-role counts
%%%%%%%%%%%%%%%%%%%%%%%%%%%%%%%%%%%%%%%%%%%%%%%%%%%%%%%%%
TotalFunctionalRoles = Motif_Role_Fingerprints_Functional*O_N; %Eqn (2)
TotalStructuralRoles = Motif_Role_Fingerprints_Structural*O_N; %Eqn (2)

%%%%%%%%%%%%%%%%%%%%%%%%%%%%%%%%%%%%%%%%%%%%%%%%%%%%%%%%%
%get total functional and structural motif counts
%%%%%%%%%%%%%%%%%%%%%%%%%%%%%%%%%%%%%%%%%%%%%%%%%%%%%%%%%
TotalFunctional = Motif_Fingerprints_Functional*O_N/3; %Eqn (7)
TotalStructural = Motif_Fingerprints_Structural*O_N/3; %Eqn (7)

%%%%%%%%%%%%%%%%%%%%%%%%%%%%%%%%%%%%%%%%%%%%%%%%%%%%%%%%%
%average the local CCs to get the global CCs
%%%%%%%%%%%%%%%%%%%%%%%%%%%%%%%%%%%%%%%%%%%%%%%%%%%%%%%%%
Ave_CC_directed_total = sum(CCs_total)/(N-length(ZeroT)); %Eqn (12)
Ave_CC_directed_2_sink = sum(CCs_2_sink)/(N-length(ZeroT3)); %Eqn (21)
Ave_CC_directed_2_source = sum(CCs_2_source)/(N-length(ZeroT2)); %Eqn (21)
Ave_CC_directed_relay = sum(CCs_relay)/(N-length(ZeroT1)); %Eqn (21)
Ave_CC_directed_cycle = sum(CCs_cycle)/(N-length(ZeroT1)); %Eqn (21)
Ave_CC_directed_3FF = sum(CCs_3FF)/(N-length(ZeroT3FF)); %Eqn (21)

%%%%%%%%%%%%%%%%%%%%%%%%%%%%%%%%%%%%%%%%%%%%%%%%%%%%%%%%%
%get transitivities from network-wide functional motifs
%%%%%%%%%%%%%%%%%%%%%%%%%%%%%%%%%%%%%%%%%%%%%%%%%%%%%%%%%
Transitivity_total = V*O_N / (T*O_N); %Eqn (14)
Transitivity_2_sink = 0.5*TotalFunctional(5)/TotalFunctional(4); %Eqn (22)
Transitivity_2_source = 0.5*TotalFunctional(5)/TotalFunctional(1); %Eqn (23)
Transitivity_relay = TotalFunctional(5)/TotalFunctional(2); %Eqn (24)
Transitivity_cycle = 3*TotalFunctional(9)/TotalFunctional(2); %Eqn (25)
Transitivity_3FF = (V-ThreeCycles)*O_N /((T-T3)*O_N); %Eqn (26)

%put all global statistics into a vector 
GlobalVector = [ Transitivity_total,Transitivity_2_sink,Transitivity_2_source,Transitivity_relay,Transitivity_cycle,Transitivity_3FF, ...
    Ave_CC_directed_total,Ave_CC_directed_2_sink,Ave_CC_directed_2_source,Ave_CC_directed_relay,Ave_CC_directed_cycle,Ave_CC_directed_3FF];
